# Supplementary material for: Comparative transcriptomic analysis of follicle-enclosed oocyte maturational and developmental competence acquisition in two non-mammalian vertebrates
Source: BMC Genomics. 2010 Jan 8;11:18. doi: 10.1186/1471-2164-11-18 (PMC2821372; doi:10.1186/1471-2164-11-18)
Supplement: Additional file 1 — Biological process enrichments of cluster 1 (= genes down-regulated during maturation). Gene Ontology functional annotations and biological process term enrichments were performed using the DAVID web-based tool (Database for Annotation, Visualization, and Integrated Discovery) [103-105]. Enrichment analyses were performed using all the annotated genes present on the microarray (8 344 genes) as the reference and using UNIPROT accession IDs as input for the differentially expressed genes. Enriched GO biological process terms associated with each gene list were determined using modified Fisher's exact tests. GO terms with a raw p-value lower than 0.05 are presented. The number of genes associated with each GO term and associated enrichment information (raw p-values, fold enrichment) are indicated for each GO term. Data are sorted by decreasing enrichment fold values. [file 1471-2164-11-18-S1.XLS]

## Sheet: Feuil1
GO ID	Term	Count	PValue	Fold Enrichment
GO:0007625	grooming behavior	3	0.0277921080793499	10.0128676470588
GO:0018279	protein amino acid N-linked glycosylation via asparagine	5	0.00267399639597273	7.15204831932773
GO:0018196	peptidyl-asparagine modification	5	0.00267399639597273	7.15204831932773
GO:0009119	ribonucleoside metabolic process	6	0.000866114452595302	6.67524509803921
GO:0006166	purine ribonucleoside salvage	4	0.0156538600508104	6.67524509803921
GO:0043174	nucleoside salvage	4	0.0156538600508104	6.67524509803921
GO:0042278	purine nucleoside metabolic process	5	0.00492877050521077	6.25804227941176
GO:0046128	purine ribonucleoside metabolic process	5	0.00492877050521077	6.25804227941176
GO:0043101	purine salvage	4	0.0253887577922602	5.72163865546218
GO:0043094	metabolic compound salvage	5	0.0125708671019077	5.00643382352941
GO:0018958	phenol metabolic process	5	0.0336335451462349	3.85110294117647
GO:0006584	catecholamine metabolic process	5	0.0336335451462349	3.85110294117647
GO:0030041	actin filament polymerization	6	0.0216813099700389	3.53395328719723
GO:0043284	biopolymer biosynthetic process	12	0.000514154267483069	3.3376225490196
GO:0015986	ATP synthesis coupled proton transport	8	0.00915494651440497	3.20411764705882
GO:0000910	cytokinesis	6	0.0345131815539118	3.16195820433436
GO:0006754	ATP biosynthetic process	8	0.0114782793081178	3.08088235294117
GO:0006753	nucleoside phosphate metabolic process	8	0.0114782793081178	3.08088235294117
GO:0009116	nucleoside metabolic process	7	0.0220363220446247	3.04739450127877
GO:0006412	translation	87	2.48793903470819E-21	2.90373161764705
GO:0006487	protein amino acid N-linked glycosylation	7	0.0326132526732365	2.80360294117647
GO:0009206	purine ribonucleoside triphosphate biosynthetic process	9	0.0135799046298161	2.73078208556149
GO:0009145	purine nucleoside triphosphate biosynthetic process	9	0.0135799046298161	2.73078208556149
GO:0006164	purine nucleotide biosynthetic process	13	0.00249508423715319	2.65647509003601
GO:0009152	purine ribonucleotide biosynthetic process	10	0.0105923771603949	2.63496517027863
GO:0009201	ribonucleoside triphosphate biosynthetic process	9	0.0192926369463461	2.57473739495798
GO:0006163	purine nucleotide metabolic process	15	0.00184978755856998	2.5032169117647
GO:0009260	ribonucleotide biosynthetic process	11	0.00974951148335632	2.5032169117647
GO:0009142	nucleoside triphosphate biosynthetic process	9	0.0227133039504723	2.5032169117647
GO:0009059	macromolecule biosynthetic process	107	2.26524285875139E-19	2.4021902202585
GO:0006575	amino acid derivative metabolic process	10	0.0202653385537876	2.38401610644257
GO:0046034	ATP metabolic process	8	0.0469234575816217	2.35596885813148
GO:0009150	purine ribonucleotide metabolic process	11	0.0155172748435472	2.3434371088861
GO:0009144	purine nucleoside triphosphate metabolic process	10	0.0234464982278067	2.32857387140902
GO:0009259	ribonucleotide metabolic process	13	0.00792373063943337	2.32441570378151
GO:0016072	rRNA metabolic process	10	0.0269685805335843	2.27565173796791
GO:0006364	rRNA processing	10	0.0269685805335843	2.27565173796791
GO:0006119	oxidative phosphorylation	9	0.0462823262379029	2.19794655667144
GO:0009205	purine ribonucleoside triphosphate metabolic process	9	0.0462823262379029	2.19794655667144
GO:0044249	cellular biosynthetic process	126	2.9792857121581E-19	2.1865187582832
GO:0009141	nucleoside triphosphate metabolic process	10	0.0447740539303956	2.08601409313725
GO:0009165	nucleotide biosynthetic process	16	0.0114424251191015	2.00257352941176
GO:0009058	biosynthetic process	147	1.99653931293403E-17	1.93415446007575
GO:0042254	ribosome biogenesis and assembly	14	0.0393857373756034	1.82052139037433
GO:0009117	nucleotide metabolic process	24	0.00754096343715984	1.76697664359861
GO:0055086	nucleobase. nucleoside and nucleotide metabolic process	25	0.00840689886042062	1.72635649087221
GO:0022613	ribonucleoprotein complex biogenesis and assembly	24	0.0159736163483297	1.65730223123732
GO:0006091	generation of precursor metabolites and energy	41	0.00619125024683725	1.52047249455337
GO:0010467	gene expression	169	0.00289185473580089	1.2018285741143
GO:0019538	protein metabolic process	207	0.000929383034004266	1.19393064685551
GO:0044267	cellular protein metabolic process	190	0.0052028217608507	1.16857791949703
GO:0044260	cellular macromolecule metabolic process	193	0.00552996918607399	1.16484837605928
GO:0044238	primary metabolic process	372	0.00772749654887722	1.076527966678
GO:0008152	metabolic process	403	0.00530847737262861	1.07062500975449
GO:0044237	cellular metabolic process	369	0.0135948377623734	1.07032102020993
