# Supplementary material for: Comparative transcriptomic analysis of follicle-enclosed oocyte maturational and developmental competence acquisition in two non-mammalian vertebrates
Source: BMC Genomics. 2010 Jan 8;11:18. doi: 10.1186/1471-2164-11-18 (PMC2821372; doi:10.1186/1471-2164-11-18)
Supplement: Additional file 2 — Biological process enrichments of cluster 2 (= genes up-regulated during maturation). Gene Ontology functional annotations and biological process term enrichments were performed using the DAVID web-based tool (Database for Annotation, Visualization, and Integrated Discovery) [103-105]. Enrichment analyses were performed using all the annotated genes present on the microarray (8 344 genes) as the reference and using UNIPROT accession IDs as input for the differentially expressed genes. Enriched GO biological process terms associated with each gene list were determined using modified Fisher's exact tests. GO terms with a raw p-value lower than 0.05 are presented. The number of genes associated with each GO term and associated enrichment information (raw p-values, fold enrichment) are indicated for each GO term. Data are sorted by decreasing enrichment fold values. [file 1471-2164-11-18-S2.XLS]

## Sheet: Feuil1
GO ID	Term	Count	PValue	Fold Enrichment
GO:0006518	peptide metabolic process	3	0.0272637028845043	11.3243243243243
GO:0030218	erythrocyte differentiation	3	0.0451192259914849	8.6597774244833
GO:0007050	cell cycle arrest	5	0.00457908543621411	7.21648118706942
GO:0050954	sensory perception of mechanical stimulus	4	0.0405389033751433	5.16548127074442
GO:0045944	positive regulation of transcription from RNA polymerase II promoter	7	0.00335898149486674	4.70554115759595
GO:0045893	positive regulation of transcription. DNA-dependent	8	0.00621034936768071	3.60161996859244
GO:0007389	pattern specification process	6	0.0333238987949917	3.30822957789249
GO:0045941	positive regulation of transcription	9	0.00734018186462885	3.13225991949396
GO:0045935	positive regulation of nucleobase. nucleoside. nucleotide and nucleic acid metabolic process	9	0.00935313725559388	3.00441257584114
GO:0009893	positive regulation of metabolic process	11	0.00364952432623833	2.94968739231034
GO:0031325	positive regulation of cellular metabolic process	10	0.00790710566437808	2.83653595792324
GO:0000074	regulation of progression through cell cycle	11	0.0140939848134129	2.42059548337575
GO:0051726	regulation of cell cycle	11	0.0149302025230083	2.39907907907907
GO:0048522	positive regulation of cellular process	17	0.00514639976887068	2.12271049675629
GO:0007155	cell adhesion	11	0.0432529907423296	2.0141522119134
GO:0022610	biological adhesion	11	0.0441812273314489	2.00666465722227
GO:0022402	cell cycle process	13	0.0427747905799676	1.85987445171118
GO:0048518	positive regulation of biological process	17	0.021051394267259	1.81748415081748
GO:0007242	intracellular signaling cascade	18	0.0456705132028661	1.61776061776061
GO:0048731	system development	21	0.048407876897567	1.52668668668668
GO:0007275	multicellular organismal development	28	0.0196998298355391	1.5216146378937
GO:0007165	signal transduction	33	0.0109487420238429	1.50920631722122
GO:0050794	regulation of cellular process	48	0.00137600084754082	1.48891242696552
GO:0019222	regulation of metabolic process	30	0.0324047002875789	1.43067265516245
GO:0006810	transport	34	0.0284729627739332	1.39736218630691
GO:0007154	cell communication	34	0.0284729627739332	1.39736218630691
GO:0032501	multicellular organismal process	34	0.0314619503746949	1.38690810511259
GO:0050789	regulation of biological process	49	0.00705533413899165	1.37323331326757
GO:0051179	localization	38	0.0252259065020648	1.3691180166951
GO:0051234	establishment of localization	34	0.0385812130440363	1.36534406747172
GO:0032502	developmental process	34	0.0468908039745073	1.3444403307417
GO:0065007	biological regulation	51	0.018914380269429	1.2940411973504
